# Supplementary material for: A Machine Learning Approach to Gene Expression in Hypertrophic Cardiomyopathy
Source: Pharmaceuticals (Basel). 2024 Oct 12;17(10):1364. doi: 10.3390/ph17101364 (PMC11510441; doi:10.3390/ph17101364)
Supplement: Supplementary file 1 [file pharmaceuticals-17-01364-s001.zip]

Archive with 1 entries (1 files):
- pharmaceuticals-3252628-supplementary.pdf
